# Supplementary material for: Newly Emerging Streptococcus salivarius G7 as a Probiotic Candidate for Oral Health
Source: Microorganisms. 2026 May 30;14(6):1234. doi: 10.3390/microorganisms14061234 (PMC13302888; doi:10.3390/microorganisms14061234)
Supplement: Supplementary file 1 [file microorganisms-14-01234-s001.zip]

Archive with 5 entries (5 files):
- supplemantary table S1 (DNA sequencing).pdf
- supplemantary table S2 (G7 RGI).xlsx
- supplementary table S3 (identified bacteriocin).pdf
- supplementary table S4 (metaboliic characters).pdf
- supplementray figure 1.tif
