# Supplementary material for: Newly Emerging Streptococcus salivarius G7 as a Probiotic Candidate for Oral Health
Source: Microorganisms. 2026 May 30;14(6):1234. doi: 10.3390/microorganisms14061234 (PMC13302888; doi:10.3390/microorganisms14061234)
Supplement: Supplementary file 1 [file microorganisms-14-01234-s001.zip › supplemantary table S2 (G7 RGI).xlsx]

## Sheet: Sheet1
RGI criteria	ARO term	Detection Criteria	AMR Gene Family	Drug class	Resistance mechanism	% Identity of Matching Region	% Length of Reference Sequence
Loose	aadK	protein homolog model	ANT(6)	aminoglycoside antibiotic	antibiotic inactivation	36.86	103.17
Loose	AcrS	protein homolog model	resistance-nodulation-cell division (RND) antibiotic efflux pump	fluoroquinolone antibiotic, cephalosporin, glycylcycline, penicillin beta-lactam, tetracycline antibiotic, rifamycin antibiotic, phenicol antibiotic, disinfecting agents and antiseptics	antibiotic efflux	25.86	90
Loose	adeL	protein homolog model	resistance-nodulation-cell division (RND) antibiotic efflux pump	fluoroquinolone antibiotic, tetracycline antibiotic	antibiotic efflux	32.89	88.43
Loose	adeL	protein homolog model	resistance-nodulation-cell division (RND) antibiotic efflux pump	fluoroquinolone antibiotic, tetracycline antibiotic	antibiotic efflux	26.09	89.32
Loose	almE	protein homolog model	polymyxin resistance operon, alm glycyltransferase	peptide antibiotic	antibiotic target alteration	23.27	201.08
Loose	almE	protein homolog model	polymyxin resistance operon, alm glycyltransferase	peptide antibiotic	antibiotic target alteration	27.27	92.81
Loose	arlR	protein homolog model	major facilitator superfamily (MFS) antibiotic efflux pump	fluoroquinolone antibiotic, disinfecting agents and antiseptics	antibiotic efflux	52.44	104.57
Loose	arlR	protein homolog model	major facilitator superfamily (MFS) antibiotic efflux pump	fluoroquinolone antibiotic, disinfecting agents and antiseptics	antibiotic efflux	33.95	102.74
Loose	arlR	protein homolog model	major facilitator superfamily (MFS) antibiotic efflux pump	fluoroquinolone antibiotic, disinfecting agents and antiseptics	antibiotic efflux	40.72	102.28
Loose	arlR	protein homolog model	major facilitator superfamily (MFS) antibiotic efflux pump	fluoroquinolone antibiotic, disinfecting agents and antiseptics	antibiotic efflux	39.91	100
Loose	arlR	protein homolog model	major facilitator superfamily (MFS) antibiotic efflux pump	fluoroquinolone antibiotic, disinfecting agents and antiseptics	antibiotic efflux	36.94	102.28
Loose	arlR	protein homolog model	major facilitator superfamily (MFS) antibiotic efflux pump	fluoroquinolone antibiotic, disinfecting agents and antiseptics	antibiotic efflux	34.84	102.28
Loose	arlS	protein homolog model	major facilitator superfamily (MFS) antibiotic efflux pump	fluoroquinolone antibiotic, disinfecting agents and antiseptics	antibiotic efflux	33.82	112.86
Loose	arlS	protein homolog model	major facilitator superfamily (MFS) antibiotic efflux pump	fluoroquinolone antibiotic, disinfecting agents and antiseptics	antibiotic efflux	27.05	99.11
Loose	arlS	protein homolog model	major facilitator superfamily (MFS) antibiotic efflux pump	fluoroquinolone antibiotic, disinfecting agents and antiseptics	antibiotic efflux	30.93	98.89
Loose	arlS	protein homolog model	major facilitator superfamily (MFS) antibiotic efflux pump	fluoroquinolone antibiotic, disinfecting agents and antiseptics	antibiotic efflux	36.21	101.77
Loose	arnA	protein homolog model	pmr phosphoethanolamine transferase	peptide antibiotic	antibiotic target alteration	24.76	50.3
Loose	arnA	protein homolog model	pmr phosphoethanolamine transferase	peptide antibiotic	antibiotic target alteration	29.13	46.98
Loose	bacA	protein homolog model	undecaprenyl pyrophosphate related proteins	peptide antibiotic	antibiotic target alteration	38.69	104.03
Loose	baeS	protein overexpression model	resistance-nodulation-cell division (RND) antibiotic efflux pump	aminoglycoside antibiotic, aminocoumarin antibiotic	antibiotic efflux	26.73	87.15
Loose	baeS	protein overexpression model	resistance-nodulation-cell division (RND) antibiotic efflux pump	aminoglycoside antibiotic, aminocoumarin antibiotic	antibiotic efflux	24.67	98.07
Loose	bcrA	protein homolog model	ATP-binding cassette (ABC) antibiotic efflux pump	peptide antibiotic	antibiotic efflux	43.93	99.02
Loose	bcrA	protein homolog model	ATP-binding cassette (ABC) antibiotic efflux pump	peptide antibiotic	antibiotic efflux	35.81	94.77
Loose	bcrA	protein homolog model	ATP-binding cassette (ABC) antibiotic efflux pump	peptide antibiotic	antibiotic efflux	25.81	76.8
Loose	bcrA	protein homolog model	ATP-binding cassette (ABC) antibiotic efflux pump	peptide antibiotic	antibiotic efflux	34.43	77.12
Loose	bcrA	protein homolog model	ATP-binding cassette (ABC) antibiotic efflux pump	peptide antibiotic	antibiotic efflux	47.1	80.07
Loose	bcrA	protein homolog model	ATP-binding cassette (ABC) antibiotic efflux pump	peptide antibiotic	antibiotic efflux	31.42	89.87
Loose	bcrA	protein homolog model	ATP-binding cassette (ABC) antibiotic efflux pump	peptide antibiotic	antibiotic efflux	44.93	73.53
Loose	bcrA	protein homolog model	ATP-binding cassette (ABC) antibiotic efflux pump	peptide antibiotic	antibiotic efflux	34.65	90.85
Loose	bcrA	protein homolog model	ATP-binding cassette (ABC) antibiotic efflux pump	peptide antibiotic	antibiotic efflux	29.02	95.75
Loose	bcrA	protein homolog model	ATP-binding cassette (ABC) antibiotic efflux pump	peptide antibiotic	antibiotic efflux	35.8	41.83
Loose	bcrA	protein homolog model	ATP-binding cassette (ABC) antibiotic efflux pump	peptide antibiotic	antibiotic efflux	38.21	100
Loose	bcrA	protein homolog model	ATP-binding cassette (ABC) antibiotic efflux pump	peptide antibiotic	antibiotic efflux	38.28	77.78
Loose	bcrA	protein homolog model	ATP-binding cassette (ABC) antibiotic efflux pump	peptide antibiotic	antibiotic efflux	30.49	79.41
Loose	bcrC	protein homolog model	undecaprenyl pyrophosphate related proteins	peptide antibiotic	antibiotic target alteration	33.33	79.31
Loose	CAR-1	protein homolog model	CAR beta-lactamase	carbapenem	antibiotic inactivation	31.03	80.7
Loose	catB11	protein homolog model	chloramphenicol acetyltransferase (CAT)	phenicol antibiotic	antibiotic inactivation	34.41	131.43
Loose	cdeA	protein homolog model	multidrug and toxic compound extrusion (MATE) transporter	fluoroquinolone antibiotic, disinfecting agents and antiseptics	antibiotic efflux	22.89	101.13
Loose	cfrA	protein homolog model	Cfr 23S ribosomal RNA methyltransferase	lincosamide antibiotic, streptogramin antibiotic, streptogramin A antibiotic, oxazolidinone antibiotic, phenicol antibiotic, pleuromutilin antibiotic	antibiotic target alteration	36.09	111.46
Loose	Clostridioides difficile gyrA conferring resistance to fluoroquinolones	protein variant model	fluoroquinolone resistant gyrA	fluoroquinolone antibiotic	antibiotic target alteration	41.94	99.75
Loose	Clostridioides difficile gyrA conferring resistance to fluoroquinolones	protein variant model	fluoroquinolone resistant gyrA	fluoroquinolone antibiotic	antibiotic target alteration	55.07	101.73
Loose	Clostridioides difficile gyrB conferring resistance to fluoroquinolones	protein variant model	fluoroquinolone resistant gyrB	fluoroquinolone antibiotic	antibiotic target alteration	56.22	101.88
Loose	Clostridioides difficile gyrB conferring resistance to fluoroquinolones	protein variant model	fluoroquinolone resistant gyrB	fluoroquinolone antibiotic	antibiotic target alteration	60.85	102.04
Loose	dfrE	protein homolog model	trimethoprim resistant dihydrofolate reductase dfr	diaminopyrimidine antibiotic	antibiotic target replacement	39.38	101.83
Loose	efrA	protein homolog model	ATP-binding cassette (ABC) antibiotic efflux pump	macrolide antibiotic, fluoroquinolone antibiotic, rifamycin antibiotic	antibiotic efflux	39.33	105.04
Loose	efrA	protein homolog model	ATP-binding cassette (ABC) antibiotic efflux pump	macrolide antibiotic, fluoroquinolone antibiotic, rifamycin antibiotic	antibiotic efflux	55.13	100.52
Loose	efrA	protein homolog model	ATP-binding cassette (ABC) antibiotic efflux pump	macrolide antibiotic, fluoroquinolone antibiotic, rifamycin antibiotic	antibiotic efflux	34.92	100.7
Loose	efrA	protein homolog model	ATP-binding cassette (ABC) antibiotic efflux pump	macrolide antibiotic, fluoroquinolone antibiotic, rifamycin antibiotic	antibiotic efflux	32.54	48
Loose	efrB	protein homolog model	ATP-binding cassette (ABC) antibiotic efflux pump	macrolide antibiotic, fluoroquinolone antibiotic, rifamycin antibiotic	antibiotic efflux	58.24	164.36
Loose	Enterococcus faecalis cls with mutation conferring resistance to daptomycin	protein variant model	daptomycin resistant cls	peptide antibiotic	antibiotic target alteration	29.61	108.94
Loose	Enterococcus faecalis cls with mutation conferring resistance to daptomycin	protein variant model	daptomycin resistant cls	peptide antibiotic	antibiotic target alteration	28.48	100
Loose	Enterococcus faecalis gshF with mutation conferring daptomycin resistance	protein variant model	daptomycin resistant gshF	peptide antibiotic	antibiotic target alteration	49.61	99.74
Loose	Erm(K)	protein homolog model	Erm 23S ribosomal RNA methyltransferase	macrolide antibiotic, lincosamide antibiotic, streptogramin antibiotic	antibiotic target alteration	29.17	102.11
Loose	Escherichia coli AcrAB-TolC with AcrR mutation conferring resistance to ciprofloxacin, tetracycline, and ceftazidime	protein overexpression model	resistance-nodulation-cell division (RND) antibiotic efflux pump	fluoroquinolone antibiotic, cephalosporin, glycylcycline, penicillin beta-lactam, tetracycline antibiotic, rifamycin antibiotic, phenicol antibiotic, disinfecting agents and antiseptics	antibiotic target alteration, antibiotic efflux	40	97.21
Loose	Escherichia coli EF-Tu mutants conferring resistance to kirromycin	protein variant model	elfamycin resistant EF-Tu	elfamycin antibiotic	antibiotic target alteration	72.98	101.02
Loose	EstT	protein homolog model	macrolide esterase	macrolide antibiotic	antibiotic inactivation	25.75	97.06
Loose	evgA	protein homolog model	major facilitator superfamily (MFS) antibiotic efflux pump, resistance-nodulation-cell division (RND) antibiotic efflux pump	macrolide antibiotic, fluoroquinolone antibiotic, penicillin beta-lactam, tetracycline antibiotic	antibiotic efflux	26.6	98.04
Loose	evgA	protein homolog model	major facilitator superfamily (MFS) antibiotic efflux pump, resistance-nodulation-cell division (RND) antibiotic efflux pump	macrolide antibiotic, fluoroquinolone antibiotic, penicillin beta-lactam, tetracycline antibiotic	antibiotic efflux	26.7	104.9
Loose	evgA	protein homolog model	major facilitator superfamily (MFS) antibiotic efflux pump, resistance-nodulation-cell division (RND) antibiotic efflux pump	macrolide antibiotic, fluoroquinolone antibiotic, penicillin beta-lactam, tetracycline antibiotic	antibiotic efflux	23.16	97.06
Loose	evgS	protein homolog model	major facilitator superfamily (MFS) antibiotic efflux pump, resistance-nodulation-cell division (RND) antibiotic efflux pump	macrolide antibiotic, fluoroquinolone antibiotic, penicillin beta-lactam, tetracycline antibiotic	antibiotic efflux	24.8	27.07
Loose	golS	protein homolog model	resistance-nodulation-cell division (RND) antibiotic efflux pump	monobactam, carbapenem, cephalosporin, penicillin beta-lactam, phenicol antibiotic	antibiotic efflux	37.14	157.14
Loose	golS	protein homolog model	resistance-nodulation-cell division (RND) antibiotic efflux pump	monobactam, carbapenem, cephalosporin, penicillin beta-lactam, phenicol antibiotic	antibiotic efflux	37.7	80.52
Loose	Helicobacter pylori frxA mutation conferring resistance to metronidazole	protein variant model	Antibiotic resistant Helicobacter pylori nitroreductase	nitroimidazole antibiotic	antibiotic target alteration	18.12	96.77
Loose	Helicobacter pylori pbp1 mutants conferring resistance to amoxicillin	protein variant model	Penicillin-binding protein mutations conferring resistance to beta-lactam antibiotics	cephalosporin, penicillin beta-lactam	antibiotic target alteration	27.9	117.6
Loose	Helicobacter pylori pbp1 mutants conferring resistance to amoxicillin	protein variant model	Penicillin-binding protein mutations conferring resistance to beta-lactam antibiotics	cephalosporin, penicillin beta-lactam	antibiotic target alteration	26.51	115.93
Loose	Helicobacter pylori pbp1 mutants conferring resistance to amoxicillin	protein variant model	Penicillin-binding protein mutations conferring resistance to beta-lactam antibiotics	cephalosporin, penicillin beta-lactam	antibiotic target alteration	25.33	122.46
Loose	IreK	protein homolog model	Serine/threonine kinases	cephalosporin	reduced permeability to antibiotic	26.92	80.36
Loose	IreK	protein homolog model	Serine/threonine kinases	cephalosporin	reduced permeability to antibiotic	45.51	86.91
Loose	kdpD	protein homolog model	kdpDE	aminoglycoside antibiotic	antibiotic efflux	25.31	40.11
Loose	LlmA 23S ribosomal RNA methyltransferase	protein homolog model	Llm 23S ribosomal RNA methyltransferase	lincosamide antibiotic	antibiotic target alteration	26.09	134.84
Loose	lmrB	protein homolog model	ATP-binding cassette (ABC) antibiotic efflux pump	lincosamide antibiotic, nucleoside antibiotic	antibiotic efflux	34.14	96.65
Loose	lmrC	protein homolog model	Miscellaneous ABC-F subfamily ATP-binding cassette ribosomal protection proteins	lincosamide antibiotic	antibiotic target protection	32.99	171.09
Loose	lmrD	protein homolog model	ATP-binding cassette (ABC) antibiotic efflux pump	lincosamide antibiotic	antibiotic efflux	29.54	35.84
Loose	lmrD	protein homolog model	ATP-binding cassette (ABC) antibiotic efflux pump	lincosamide antibiotic	antibiotic efflux	26.38	107.53
Loose	lmrD	protein homolog model	ATP-binding cassette (ABC) antibiotic efflux pump	lincosamide antibiotic	antibiotic efflux	27.27	38.55
Loose	LpsB	protein homolog model	Intrinsic peptide antibiotic resistant Lps	peptide antibiotic	reduced permeability to antibiotic	24.75	104.37
Loose	macB	protein homolog model	ATP-binding cassette (ABC) antibiotic efflux pump	macrolide antibiotic	antibiotic efflux	36.64	55.12
Loose	macB	protein homolog model	ATP-binding cassette (ABC) antibiotic efflux pump	macrolide antibiotic	antibiotic efflux	38.65	38.04
Loose	macB	protein homolog model	ATP-binding cassette (ABC) antibiotic efflux pump	macrolide antibiotic	antibiotic efflux	34.63	38.2
Loose	macB	protein homolog model	ATP-binding cassette (ABC) antibiotic efflux pump	macrolide antibiotic	antibiotic efflux	29.88	41.46
Loose	macB	protein homolog model	ATP-binding cassette (ABC) antibiotic efflux pump	macrolide antibiotic	antibiotic efflux	38.77	35.2
Loose	macB	protein homolog model	ATP-binding cassette (ABC) antibiotic efflux pump	macrolide antibiotic	antibiotic efflux	50.66	36.34
Loose	macB	protein homolog model	ATP-binding cassette (ABC) antibiotic efflux pump	macrolide antibiotic	antibiotic efflux	34.14	62.42
Loose	macB	protein homolog model	ATP-binding cassette (ABC) antibiotic efflux pump	macrolide antibiotic	antibiotic efflux	37.5	37.89
Loose	macB	protein homolog model	ATP-binding cassette (ABC) antibiotic efflux pump	macrolide antibiotic	antibiotic efflux	37.89	39.6
Loose	macB	protein homolog model	ATP-binding cassette (ABC) antibiotic efflux pump	macrolide antibiotic	antibiotic efflux	35.71	35.71
Loose	macB	protein homolog model	ATP-binding cassette (ABC) antibiotic efflux pump	macrolide antibiotic	antibiotic efflux	30.2	41.3
Loose	macB	protein homolog model	ATP-binding cassette (ABC) antibiotic efflux pump	macrolide antibiotic	antibiotic efflux	37.21	32.45
Loose	macB	protein homolog model	ATP-binding cassette (ABC) antibiotic efflux pump	macrolide antibiotic	antibiotic efflux	39.91	39.13
Loose	macB	protein homolog model	ATP-binding cassette (ABC) antibiotic efflux pump	macrolide antibiotic	antibiotic efflux	40.93	35.09
Loose	macB	protein homolog model	ATP-binding cassette (ABC) antibiotic efflux pump	macrolide antibiotic	antibiotic efflux	37.84	32.61
Loose	macB	protein homolog model	ATP-binding cassette (ABC) antibiotic efflux pump	macrolide antibiotic	antibiotic efflux	32.61	65.06
Loose	macB	protein homolog model	ATP-binding cassette (ABC) antibiotic efflux pump	macrolide antibiotic	antibiotic efflux	40.76	38.2
Loose	macB	protein homolog model	ATP-binding cassette (ABC) antibiotic efflux pump	macrolide antibiotic	antibiotic efflux	35.27	39.13
Loose	macB	protein homolog model	ATP-binding cassette (ABC) antibiotic efflux pump	macrolide antibiotic	antibiotic efflux	38.12	37.89
Loose	macB	protein homolog model	ATP-binding cassette (ABC) antibiotic efflux pump	macrolide antibiotic	antibiotic efflux	41.13	36.18
Loose	macB	protein homolog model	ATP-binding cassette (ABC) antibiotic efflux pump	macrolide antibiotic	antibiotic efflux	38.6	37.89
Loose	macB	protein homolog model	ATP-binding cassette (ABC) antibiotic efflux pump	macrolide antibiotic	antibiotic efflux	31.25	43.48
Loose	marA	protein homolog model	resistance-nodulation-cell division (RND) antibiotic efflux pump, General Bacterial Porin with reduced permeability to beta-lactams	fluoroquinolone antibiotic, monobactam, carbapenem, cephalosporin, glycylcycline, penicillin beta-lactam, tetracycline antibiotic, rifamycin antibiotic, phenicol antibiotic, disinfecting agents and antiseptics	antibiotic efflux, reduced permeability to antibiotic	35.64	253.54
Loose	MdtK	protein homolog model	multidrug and toxic compound extrusion (MATE) transporter	fluoroquinolone antibiotic	antibiotic efflux	25.93	90.3
Loose	mecI	protein homolog model	methicillin resistant PBP2	penicillin beta-lactam	antibiotic target replacement	28.45	121.14
Loose	mecI	protein homolog model	methicillin resistant PBP2	penicillin beta-lactam	antibiotic target replacement	29.91	106.5
Loose	mecI	protein homolog model	methicillin resistant PBP2	penicillin beta-lactam	antibiotic target replacement	30.17	116.26
Loose	mepR	protein homolog model	multidrug and toxic compound extrusion (MATE) transporter	glycylcycline, tetracycline antibiotic	antibiotic efflux	24.44	105.76
Loose	mepR	protein homolog model	multidrug and toxic compound extrusion (MATE) transporter	glycylcycline, tetracycline antibiotic	antibiotic efflux	28.1	97.84
Loose	MexH	protein homolog model	resistance-nodulation-cell division (RND) antibiotic efflux pump	fluoroquinolone antibiotic, disinfecting agents and antiseptics	antibiotic efflux	26.35	112.7
Loose	MexR	protein overexpression model			antibiotic target alteration, antibiotic efflux	33.33	96.6
Loose	MexS	protein overexpression model	resistance-nodulation-cell division (RND) antibiotic efflux pump	fluoroquinolone antibiotic, diaminopyrimidine antibiotic, phenicol antibiotic	antibiotic efflux	26.35	98.53
Loose	MexZ	protein overexpression model	resistance-nodulation-cell division (RND) antibiotic efflux pump	macrolide antibiotic, fluoroquinolone antibiotic, aminoglycoside antibiotic, carbapenem, cephalosporin, penicillin beta-lactam, tetracycline antibiotic, phenicol antibiotic, disinfecting agents and antiseptics	antibiotic efflux	39.62	97.62
Loose	mreA	protein homolog model	major facilitator superfamily (MFS) antibiotic efflux pump	macrolide antibiotic	antibiotic efflux	67.33	97.43
Loose	msbA	protein homolog model	ATP-binding cassette (ABC) antibiotic efflux pump	nitroimidazole antibiotic	antibiotic efflux	23.85	119.07
Loose	msbA	protein homolog model	ATP-binding cassette (ABC) antibiotic efflux pump	nitroimidazole antibiotic	antibiotic efflux	26.09	96.22
Loose	msbA	protein homolog model	ATP-binding cassette (ABC) antibiotic efflux pump	nitroimidazole antibiotic	antibiotic efflux	28.06	47.77
Loose	Mycobacterium tuberculosis ahpC mutations confer resistance to isoniazid	protein variant model	Isoniazid resistant ahpC	isoniazid-like antibiotic	antibiotic target alteration	31.64	104.1
Loose	Mycobacterium tuberculosis ald mutations confer resistance to cycloserine	protein variant model	cycloserine resistant ald	cycloserine-like antibiotic	antibiotic target alteration	52.05	99.73
Loose	Mycobacterium tuberculosis fabG1 mutations confer resistance to isoniazid	protein variant model	isoniazid resistant fabG1	isoniazid-like antibiotic	antibiotic target alteration	35.46	102.83
Loose	Mycobacterium tuberculosis gidB mutation conferring resistance to streptomycin	protein variant model	antibiotic resistant gidB	aminoglycoside antibiotic	antibiotic target alteration	27.27	105.8
Loose	Mycobacterium tuberculosis pncA mutations conferring resistance to pyrazinamide	protein variant model	Pyrazinamide resistant pncA	pyrazine antibiotic	antibiotic target alteration	31.79	98.39
Loose	Mycobacterium tuberculosis ppsD mutations confer resistance to pyrazinamide	protein variant model	antibiotic resistant polyketide synthase genes	pyrazine antibiotic	antibiotic target alteration	38.92	101.59
Loose	Mycobacterium tuberculosis ppsD mutations confer resistance to pyrazinamide	protein variant model	antibiotic resistant polyketide synthase genes	pyrazine antibiotic	antibiotic target alteration	38.97	101.04
Loose	Mycobacterium tuberculosis rpoB with mutations conferring resistance to rifampicin	protein variant model	rifamycin-resistant beta-subunit of RNA polymerase (rpoB)	rifamycin antibiotic	antibiotic target alteration, antibiotic target replacement	59.9	101.71
Loose	Mycobacterium tuberculosis rpoC mutations confer resistance to rifampicin	protein variant model	rifampicin resistant rpoC	rifamycin antibiotic	antibiotic target alteration	48.53	92.1
Loose	Mycobacterium tuberculosis rpsA mutations conferring resistance to pyrazinamide	protein variant model	pyrazinamide resistant rpsA	pyrazine antibiotic	antibiotic target alteration	31.2	25.36
Loose	nalD	protein overexpression model			antibiotic efflux	27.62	91.98
Loose	NmcR	protein homolog model	IMI beta-lactamase	carbapenem, cephalosporin, penicillin beta-lactam	antibiotic inactivation	25.76	102.37
Loose	oleC	protein homolog model	ATP-binding cassette (ABC) antibiotic efflux pump	macrolide antibiotic	antibiotic efflux	33.18	72.62
Loose	oleC	protein homolog model	ATP-binding cassette (ABC) antibiotic efflux pump	macrolide antibiotic	antibiotic efflux	33.8	77.54
Loose	oleC	protein homolog model	ATP-binding cassette (ABC) antibiotic efflux pump	macrolide antibiotic	antibiotic efflux	28.02	123.38
Loose	optrA	protein homolog model	Miscellaneous ABC-F subfamily ATP-binding cassette ribosomal protection proteins	oxazolidinone antibiotic, phenicol antibiotic	antibiotic target protection	35.79	97.56
Loose	optrA	protein homolog model	Miscellaneous ABC-F subfamily ATP-binding cassette ribosomal protection proteins	oxazolidinone antibiotic, phenicol antibiotic	antibiotic target protection	33.6	78.17
Loose	optrA	protein homolog model	Miscellaneous ABC-F subfamily ATP-binding cassette ribosomal protection proteins	oxazolidinone antibiotic, phenicol antibiotic	antibiotic target protection	30.67	82.44
Loose	patA	protein homolog model	ATP-binding cassette (ABC) antibiotic efflux pump	fluoroquinolone antibiotic	antibiotic efflux	35.92	103.01
Loose	patB	protein homolog model	ATP-binding cassette (ABC) antibiotic efflux pump	fluoroquinolone antibiotic	antibiotic efflux	34.77	100.68
Loose	patB	protein homolog model	ATP-binding cassette (ABC) antibiotic efflux pump	fluoroquinolone antibiotic	antibiotic efflux	32.04	98.98
Loose	patB	protein homolog model	ATP-binding cassette (ABC) antibiotic efflux pump	fluoroquinolone antibiotic	antibiotic efflux	31.5	105.78
Loose	pgpB	protein homolog model	lipid A phosphatase	peptide antibiotic	antibiotic target alteration	25	91.53
Loose	PmpM	protein homolog model	multidrug and toxic compound extrusion (MATE) transporter	fluoroquinolone antibiotic, aminoglycoside antibiotic, disinfecting agents and antiseptics	antibiotic efflux	30.87	94.13
Loose	pmrA	protein homolog model	major facilitator superfamily (MFS) antibiotic efflux pump	fluoroquinolone antibiotic	antibiotic efflux	57.47	102.01
Loose	PmrF	protein homolog model	pmr phosphoethanolamine transferase	peptide antibiotic	antibiotic target alteration	31.17	101.24
Loose	PmrF	protein homolog model	pmr phosphoethanolamine transferase	peptide antibiotic	antibiotic target alteration	27.27	98.76
Loose	PmrF	protein homolog model	pmr phosphoethanolamine transferase	peptide antibiotic	antibiotic target alteration	29.3	95.65
Loose	poxtA	protein homolog model	Miscellaneous ABC-F subfamily ATP-binding cassette ribosomal protection proteins	tetracycline antibiotic, oxazolidinone antibiotic, phenicol antibiotic	antibiotic target protection	25.37	102.95
Loose	pp-flo	protein homolog model	major facilitator superfamily (MFS) antibiotic efflux pump	phenicol antibiotic	antibiotic efflux	25.97	102.67
Loose	qacA	protein homolog model	major facilitator superfamily (MFS) antibiotic efflux pump	fluoroquinolone antibiotic	antibiotic efflux	27.71	114.4
Loose	RanA	protein homolog model	ATP-binding cassette (ABC) antibiotic efflux pump	aminoglycoside antibiotic	antibiotic efflux	28.9	97.29
Loose	RanA	protein homolog model	ATP-binding cassette (ABC) antibiotic efflux pump	aminoglycoside antibiotic	antibiotic efflux	32.4	146.51
Loose	RanA	protein homolog model	ATP-binding cassette (ABC) antibiotic efflux pump	aminoglycoside antibiotic	antibiotic efflux	29.15	97.67
Loose	RanA	protein homolog model	ATP-binding cassette (ABC) antibiotic efflux pump	aminoglycoside antibiotic	antibiotic efflux	29.69	103.49
Loose	RanA	protein homolog model	ATP-binding cassette (ABC) antibiotic efflux pump	aminoglycoside antibiotic	antibiotic efflux	34.72	93.8
Loose	RanA	protein homolog model	ATP-binding cassette (ABC) antibiotic efflux pump	aminoglycoside antibiotic	antibiotic efflux	31.39	119.77
Loose	RanA	protein homolog model	ATP-binding cassette (ABC) antibiotic efflux pump	aminoglycoside antibiotic	antibiotic efflux	28.71	139.92
Loose	RanA	protein homolog model	ATP-binding cassette (ABC) antibiotic efflux pump	aminoglycoside antibiotic	antibiotic efflux	32.41	148.84
Loose	RanA	protein homolog model	ATP-binding cassette (ABC) antibiotic efflux pump	aminoglycoside antibiotic	antibiotic efflux	33.48	95.74
Loose	RATA-2	protein homolog model	RATA beta-lactamase	carbapenem	antibiotic inactivation	21.61	158.22
Loose	RlmA(II)	protein homolog model	non-erm 23S ribosomal RNA methyltransferase (G748)	macrolide antibiotic, lincosamide antibiotic	antibiotic target alteration	45.25	98.94
Loose	rphB	protein homolog model	rifampin phosphotransferase	rifamycin antibiotic	antibiotic inactivation	35	65.27
Loose	salC	protein homolog model	sal-type ABC-F protein	lincosamide antibiotic, streptogramin antibiotic, streptogramin A antibiotic, pleuromutilin antibiotic	antibiotic target protection	26.27	93.72
Loose	SAT-3	protein homolog model	streptothricin acetyltransferase (SAT)	nucleoside antibiotic	antibiotic inactivation	30.13	96.11
Loose	SAT-4	protein homolog model	streptothricin acetyltransferase (SAT)	nucleoside antibiotic	antibiotic inactivation	31.58	87.22
Loose	SAT-4	protein homolog model	streptothricin acetyltransferase (SAT)	nucleoside antibiotic	antibiotic inactivation	29.17	83.33
Loose	Staphylococcus aureus agrA with mutation conferring resistance to daptomycin	protein variant model	daptomycin resistant agrA	peptide antibiotic	antibiotic target alteration	31.67	102.94
Loose	Staphylococcus aureus fusA with mutation conferring resistance to fusidic acid	protein variant model	antibiotic resistant fusA	fusidane antibiotic	antibiotic target alteration	30.79	74.17
Loose	Staphylococcus aureus fusA with mutation conferring resistance to fusidic acid	protein variant model	antibiotic resistant fusA	fusidane antibiotic	antibiotic target alteration	75.61	100
Loose	Staphylococcus aureus mupA conferring resistance to mupirocin	protein homolog model	antibiotic-resistant isoleucyl-tRNA synthetase (ileS)	mupirocin-like antibiotic	antibiotic target alteration	38.33	65.14
Loose	Staphylococcus aureus mupA conferring resistance to mupirocin	protein homolog model	antibiotic-resistant isoleucyl-tRNA synthetase (ileS)	mupirocin-like antibiotic	antibiotic target alteration	24.02	86.13
Loose	Staphylococcus aureus mupA conferring resistance to mupirocin	protein homolog model	antibiotic-resistant isoleucyl-tRNA synthetase (ileS)	mupirocin-like antibiotic	antibiotic target alteration	20.16	81.35
Loose	Staphylococcus aureus mupA conferring resistance to mupirocin	protein homolog model	antibiotic-resistant isoleucyl-tRNA synthetase (ileS)	mupirocin-like antibiotic	antibiotic target alteration	27.93	91.02
Loose	Staphylococcus aureus murA with mutation conferring resistance to fosfomycin	protein variant model	antibiotic-resistant murA transferase	phosphonic acid antibiotic	antibiotic target alteration	56.97	100.48
Loose	Staphylococcus aureus murA with mutation conferring resistance to fosfomycin	protein variant model	antibiotic-resistant murA transferase	phosphonic acid antibiotic	antibiotic target alteration	47.28	99.76
Loose	Streptococcus agalactiae mprF	protein homolog model	defensin resistant mprF	peptide antibiotic	antibiotic target alteration	42.74	100.47
Loose	Streptococcus agalactiae mprF	protein homolog model	defensin resistant mprF	peptide antibiotic	antibiotic target alteration	36.99	26.56
Loose	Streptococcus pneumoniae PBP2b conferring resistance to amoxicillin	protein variant model	Penicillin-binding protein mutations conferring resistance to beta-lactam antibiotics	cephalosporin, penicillin beta-lactam	antibiotic target alteration	48.59	102.77
Loose	Streptococcus pneumoniae PBP2x conferring resistance to amoxicillin	protein variant model	Penicillin-binding protein mutations conferring resistance to beta-lactam antibiotics	cephalosporin, penicillin beta-lactam	antibiotic target alteration	49.53	100.67
Loose	Streptomyces rimosus otr(A)	protein homolog model	tetracycline-resistant ribosomal protection protein	tetracycline antibiotic	antibiotic target protection	32.37	142.38
Loose	sul4	protein homolog model	sulfonamide resistant sul	sulfonamide antibiotic	antibiotic target replacement	43.46	92.68
Loose	TaeA	protein homolog model	ATP-binding cassette (ABC) antibiotic efflux pump	pleuromutilin antibiotic	antibiotic efflux	43.03	96.6
Loose	tet(36)	protein homolog model	tetracycline-resistant ribosomal protection protein	tetracycline antibiotic	antibiotic target protection	29.35	71.25
Loose	tet(36)	protein homolog model	tetracycline-resistant ribosomal protection protein	tetracycline antibiotic	antibiotic target protection	27.33	46.72
Loose	tet(O/W)	protein homolog model	tetracycline-resistant ribosomal protection protein	tetracycline antibiotic	antibiotic target protection	25.39	95.46
Loose	tet(T)	protein homolog model	tetracycline-resistant ribosomal protection protein	tetracycline antibiotic	antibiotic target protection	40.97	96.93
Loose	tetA(46)	protein homolog model	ATP-binding cassette (ABC) antibiotic efflux pump	tetracycline antibiotic	antibiotic efflux	29.03	42.16
Loose	tetA(46)	protein homolog model	ATP-binding cassette (ABC) antibiotic efflux pump	tetracycline antibiotic	antibiotic efflux	36.32	102.09
Loose	tetA(58)	protein homolog model	major facilitator superfamily (MFS) antibiotic efflux pump	tetracycline antibiotic	antibiotic efflux	29.54	74.05
Loose	tetA(58)	protein homolog model	major facilitator superfamily (MFS) antibiotic efflux pump	tetracycline antibiotic	antibiotic efflux	34.39	83.97
Loose	tetA(58)	protein homolog model	major facilitator superfamily (MFS) antibiotic efflux pump	tetracycline antibiotic	antibiotic efflux	31.06	149.27
Loose	tetA(58)	protein homolog model	major facilitator superfamily (MFS) antibiotic efflux pump	tetracycline antibiotic	antibiotic efflux	36.74	96.21
Loose	tetA(58)	protein homolog model	major facilitator superfamily (MFS) antibiotic efflux pump	tetracycline antibiotic	antibiotic efflux	23.74	39.65
Loose	tetA(58)	protein homolog model	major facilitator superfamily (MFS) antibiotic efflux pump	tetracycline antibiotic	antibiotic efflux	28.64	67.64
Loose	tetA(58)	protein homolog model	major facilitator superfamily (MFS) antibiotic efflux pump	tetracycline antibiotic	antibiotic efflux	32.7	70.85
Loose	tetA(58)	protein homolog model	major facilitator superfamily (MFS) antibiotic efflux pump	tetracycline antibiotic	antibiotic efflux	27.04	76.09
Loose	tetA(60)	protein homolog model	ATP-binding cassette (ABC) antibiotic efflux pump	tetracycline antibiotic	antibiotic efflux	25.78	120.55
Loose	tetA(60)	protein homolog model	ATP-binding cassette (ABC) antibiotic efflux pump	tetracycline antibiotic	antibiotic efflux	21.92	90.67
Loose	tetB(46)	protein homolog model	ATP-binding cassette (ABC) antibiotic efflux pump	tetracycline antibiotic	antibiotic efflux	28.26	44.98
Loose	tetB(60)	protein homolog model	ATP-binding cassette (ABC) antibiotic efflux pump	tetracycline antibiotic	antibiotic efflux	40.17	100.52
Loose	tetR	protein overexpression model	major facilitator superfamily (MFS) antibiotic efflux pump	tetracycline antibiotic	antibiotic target alteration, antibiotic efflux	27.12	86.54
Loose	tsnR	protein homolog model	non-erm 23S ribosomal RNA methyltransferase (A1067)	peptide antibiotic	antibiotic target alteration	30.08	90.74
Loose	tsnR	protein homolog model	non-erm 23S ribosomal RNA methyltransferase (A1067)	peptide antibiotic	antibiotic target alteration	26.17	91.48
Loose	vanE	protein homolog model	glycopeptide resistance gene cluster, Van ligase	glycopeptide antibiotic	antibiotic target alteration	36.65	98.86
Loose	vanF	protein homolog model	glycopeptide resistance gene cluster, Van ligase	glycopeptide antibiotic	antibiotic target alteration	27.85	132.94
Loose	vanH gene in vanB cluster	protein homolog model	vanH, glycopeptide resistance gene cluster	glycopeptide antibiotic	antibiotic target alteration	28.72	121.36
Loose	vanK gene in vanI cluster	protein homolog model	glycopeptide resistance gene cluster, vanK	glycopeptide antibiotic	antibiotic target alteration	24.63	104.27
Loose	vanR gene in vanB cluster	protein homolog model	glycopeptide resistance gene cluster, vanR	glycopeptide antibiotic	antibiotic target alteration	35.62	98.64
Loose	vanR gene in vanE cluster	protein homolog model	glycopeptide resistance gene cluster, vanR	glycopeptide antibiotic	antibiotic target alteration	35.96	99.13
Loose	vanR gene in vanI cluster	protein homolog model	glycopeptide resistance gene cluster, vanR	glycopeptide antibiotic	antibiotic target alteration	37.28	100
Loose	vanR gene in vanM cluster	protein homolog model	glycopeptide resistance gene cluster, vanR	glycopeptide antibiotic	antibiotic target alteration	42.92	101.29
Loose	vanR gene in vanM cluster	protein homolog model	glycopeptide resistance gene cluster, vanR	glycopeptide antibiotic	antibiotic target alteration	34.53	97.41
Loose	vanS gene in vanB cluster	protein homolog model	vanS, glycopeptide resistance gene cluster	glycopeptide antibiotic	antibiotic target alteration	27.17	97.09
Loose	vanS gene in vanM cluster	protein homolog model	vanS, glycopeptide resistance gene cluster	glycopeptide antibiotic	antibiotic target alteration	25.82	123.24
Loose	vanS gene in vanM cluster	protein homolog model	vanS, glycopeptide resistance gene cluster	glycopeptide antibiotic	antibiotic target alteration	24.07	78.92
Loose	vanT gene in vanG cluster	protein homolog model	glycopeptide resistance gene cluster, vanT	glycopeptide antibiotic	antibiotic target alteration	33.24	51.54
Loose	vanU gene in vanG cluster	protein homolog model	glycopeptide resistance gene cluster, vanU	glycopeptide antibiotic	antibiotic target alteration	37.93	93.33
Loose	vanY gene in vanG cluster	protein homolog model	vanY, glycopeptide resistance gene cluster	glycopeptide antibiotic	antibiotic target alteration	30.69	94.98
Loose	vanY gene in vanG cluster	protein homolog model	vanY, glycopeptide resistance gene cluster	glycopeptide antibiotic	antibiotic target alteration	37.7	455.2
Loose	vanZ gene in vanF cluster	protein homolog model	vanZ, glycopeptide resistance gene cluster	glycopeptide antibiotic	antibiotic target alteration	25.29	84.95
Loose	vatB	protein homolog model	streptogramin vat acetyltransferase	streptogramin antibiotic, streptogramin A antibiotic	antibiotic inactivation	34.48	216.98
Loose	vatB	protein homolog model	streptogramin vat acetyltransferase	streptogramin antibiotic, streptogramin A antibiotic	antibiotic inactivation	37.29	88.21
Loose	vatB	protein homolog model	streptogramin vat acetyltransferase	streptogramin antibiotic, streptogramin A antibiotic	antibiotic inactivation	44.07	109.43
